# Supplementary material for: Understanding the Impact of Chain Mobility on Conformational Evolution and Kinetics of Mesophase Formation in Poly(ʟ-lactide) under Low-Pressure CO2
Source: Polymers (Basel). 2024 May 12;16(10):1378. doi: 10.3390/polym16101378 (PMC11124961; doi:10.3390/polym16101378)
Supplement: Supplementary file 1 [file polymers-16-01378-s001.zip]

Archive with 1 entries (1 files):
- polymers-2999580-supplementary.pdf
